# Supplementary material for: Promoting Growth Performances and Phytochemicals of Black Upland Rice Through the Co-Inoculation of Arbuscular Mycorrhizal Fungi and Endophytic Fungi Under Drought Conditions
Source: J Fungi (Basel). 2025 Dec 19;12(1):2. doi: 10.3390/jof12010002 (PMC12843334; doi:10.3390/jof12010002)
Supplement: Supplementary file 1 [file jof-12-00002-s001.zip]

Archive with 1 entries (1 files):
- jof-4001083-supplementary.pdf
